# Supplementary material for: INSL3 Variation in Dogs Following Suppression and Recovery of the HPG Axis
Source: Animals (Basel). 2024 Feb 21;14(5):675. doi: 10.3390/ani14050675 (PMC10931505; doi:10.3390/ani14050675)
Supplement: Supplementary file 1 [file animals-14-00675-s001.zip]

Archive with 1 entries (1 files):
- animals-2863064-supplementary.pdf
